# Supplementary material for: Conditional Mutation of Hand1 in the Mouse Placenta Disrupts Placental Vascular Development Resulting in Fetal Loss in Both Early and Late Pregnancy
Source: Int J Mol Sci. 2021 Sep 2;22(17):9532. doi: 10.3390/ijms22179532 (PMC8431056; doi:10.3390/ijms22179532)
Supplement: Supplementary file 1 [file ijms-22-09532-s001.zip]

Archive with 1 entries (1 files):
- ijms-1309477-supplementary.pdf
